# Supplementary material for: Hox genes control vertebrate body elongation by collinear Wnt repression
Source: eLife. 2015 Feb 26;4:e04379. doi: 10.7554/eLife.04379 (PMC4384752; doi:10.7554/eLife.04379)
Supplement: Supplementary file 1. — List of genes regulated by Hoxa13 in our microarray screen. (A) List of genes upregulated in the PSM precursors after Hoxa13 overexpression. (B) List of genes downregulated in the PSM precursors after Hoxa13 overexpression. DOI: http://dx.doi.org/10.7554/eLife.04379.029 [file elife04379s001.xlsx]

## Sheet: Supplementary File 1a
chip ID	annotation	average(control)	standard dev(control)	average(hoxa13)	standard dev(hoxa13)	Foldchange
Gga.331.1.S1_at	CP26A_CHICK	625.09	258.011	102.915	13.0189	0.16464
Gga.4318.1.S1_at	FABPR_CHICK	200.75	106.888	50.168	47.5189	0.249903
GgaAffx.12948.1.S1_s_at	RASGRP3	1441.31	671.785	362.79	218.792	0.251708
GgaAffx.26187.1.S1_at	416855/WDR66/WDrepeatdomain66	278.869	53.8634	84.0828	15.9105	0.301513
Gga.10418.1.S1_at	769603/GNG10/guaninenucleotidebindingprotein(Gprotein),gamma10	298.198	116.645	91.9806	48.2878	0.308455
Gga.1479.1.S1_at	PTN_CHICK	418.9	101.09	142.353	27.6145	0.339825
Gga.3972.1.S1_at	SEM3D_CHICK	367.866	3.32703	125.301	21.6789	0.340615
Gga.1287.1.S1_at	RASGRP3	2068.89	189.122	706.789	17.0533	0.341628
Gga.3928.1.S1_at	HPLN1_CHICK	887.342	451.586	327.916	73.361	0.369548
Gga.661.1.S1_at	FGF8_CHICK	1523.86	159.305	591.18	65.0422	0.387948
Gga.4974.1.S1_at	395565/VCAN/PG-M	468.588	48.1357	185.728	17.9128	0.396357
Gga.4544.1.S1_at	395932/BRG1/BRG1protein	164.136	62.7237	65.2129	45.9906	0.39731
Gga.7218.1.S1_at	MED16	133.125	23.7971	53.3308	19.144	0.400607
Gga.4977.1.S1_at	MSX2_CHICK	305.259	176.863	123.986	14.04	0.406168
Gga.19197.1.S1_s_at	NM_001031605.1	503.474	267.438	204.969	58.5768	0.407111
Gga.4974.1.S2_at	395565/VCAN/PG-M	307.459	166.767	127.935	73.272	0.416105
Gga.11876.2.S1_at	GLIPR2	485.126	27.1058	203.636	83.0927	0.41976
GgaAffx.21456.1.S1_at	GAR1	187.911	53.5146	79.078	8.85517	0.420828
GgaAffx.11525.1.S1_s_at	NP_001013629.1	5335.01	292.766	2282.05	436.265	0.427751
Gga.15780.1.S1_at	WDR66	524.475	199.667	225.579	58.889	0.430105
Gga.16855.1.S1_at	426071/FRMD4B/FERMdomaincontaining4B	958.94	307.392	414.242	68.6018	0.431979
GgaAffx.11214.1.S1_x_at	776768/LOC776768/hypotheticalproteinLOC776768	326.935	86.4943	142.776	42.9697	0.436709
Gga.15741.1.S1_at	GAS2	243.549	132.228	107.504	10.6676	0.441405
Gga.1899.1.S1_a_at	395890/NES/paranemin	461.673	188.927	207.596	84.6555	0.449662
Gga.1789.1.S1_at	Transcribed locus	181.125	15.3111	82.4479	28.1322	0.4552
Gga.8833.1.S1_at	Transcribed locus	1195.6	181.043	545.66	23.8967	0.456391
GgaAffx.10137.1.S1_at	TMEM64	387.444	27.5387	176.905	8.1796	0.456594
Gga.2669.1.S1_at	A4ZZA2_CHICK	724.731	236.247	332.205	7.86785	0.458383
GgaAffx.20755.1.S1_at	DCTN4	279.197	75.3548	128.61	24.0458	0.460643
Gga.2701.1.S1_at	FGF3_CHICK	782.676	57.798	362.7	136.111	0.46341
Gga.10570.1.S1_at	KHDRBS3	233.591	63.9625	109.012	74.9624	0.466678
GgaAffx.22259.1.S1_s_at	DDX54	111.682	9.86196	53.1224	6.04385	0.475658
GgaAffx.2751.1.S1_at	XR_026771.1	180.776	34.3531	87.4493	52.1109	0.483744
GgaAffx.11214.1.S1_at	776768/LOC776768/hypotheticalproteinLOC776768	280.4	43.2717	136.026	48.5323	0.485114
Gga.2983.1.S1_at	Q9DER5-2	237.968	213.197	115.597	17.7624	0.485766
GgaAffx.3563.1.S1_s_at	SPATA5L1	134.57	18.5374	66.2508	25.8566	0.492315
GgaAffx.21852.1.S1_s_at	414144/FUS/TLS	137.042	19.0759	67.5892	16.7765	0.4932
Gga.5548.1.S1_at	NPM3	247.957	12.292	122.51	36.354	0.494077
Gga.7377.1.S1_a_at	425514/MUM1/IRF4	135.992	24.1246	68.1297	7.84382	0.500985
Gga.677.1.S1_at	NP_990685.1	125.127	8.41147	62.757	43.9472	0.501545
GgaAffx.24308.1.S1_s_at	421691/BCLAF1/BCL2-associatedtranscriptionfactor1	290.738	82.9614	146.234	17.5193	0.502975
Gga.14890.1.S1_at	GPR1	347.312	88.4078	175.355	42.1348	0.504892
Gga.1145.2.S1_a_at	RSPRY1	128.907	62.0182	65.5523	26.6386	0.508525
Gga.17799.1.S1_at	MAGI2	440.052	242.53	223.859	46.4418	0.508712
Gga.14703.1.S1_at	SP8	949.873	279.195	483.802	21.4037	0.509333
GgaAffx.23557.10.S1_s_at	SLC4A7	155.879	69.3022	80.0425	4.84187	0.51349
GgaAffx.24049.1.S1_at	Q5F469_CHICK	127.774	55.0995	65.6785	26.6694	0.514022
GgaAffx.25899.1.S1_s_at	TRRAP	180.98	21.2045	93.13	0.895679	0.514586
Gga.18926.2.S1_a_at	PTP4A3	170.886	86.8137	88.9099	42.2262	0.520287
GgaAffx.12467.2.S1_s_at	NP_001005800.1	176.155	42.4632	91.9209	24.0607	0.52182
Gga.11270.1.S1_at	GPR160	119.587	3.19619	62.5092	28.9808	0.522711
Gga.739.2.S1_a_at	Quiescence-specific protein	152.84	2.17739	79.8948	16.7346	0.522736
Gga.2999.1.S1_at	NP_990248.1	296.615	113.153	155.09	23.8093	0.522865
Gga.5540.1.S1_at	NP_001025814.1	110.089	8.25609	58.1916	48.541	0.528585
Gga.1517.1.S1_at	NP_990071.1	251.856	151.48	133.749	5.9555	0.531052
Gga.8296.2.S1_a_at	424241/LOC424241/hypotheticalLOC424241	132.744	25.8081	70.6339	12.1246	0.532107
GgaAffx.11997.1.S1_s_at	NP_001026761.1	150.649	37.4196	80.3622	10.4611	0.53344
Gga.16682.1.S1_at	MAGI2	381.867	284.76	204.177	21.452	0.53468
Gga.4179.1.S1_at	NEF3	593.282	157.103	317.332	140.108	0.534874
GgaAffx.5413.1.S1_x_at	771098/LOC771098/similartoglutaryl-CoenzymeAdehydrogenase	235.632	73.1934	126.385	58.1486	0.536365
Gga.16181.1.S1_s_at	KIAA1310	136.699	27.7277	73.373	14.0169	0.536751
Gga.4448.1.S1_at	AGRIN_CHICK	151.002	118.918	81.157	41.1992	0.537456
Gga.5707.1.S1_at	C7orf26	146.74	11.4128	78.9325	11.1558	0.537906
Gga.9528.1.S1_at	NECAB1	138.313	33.1872	75.1968	38.7531	0.543671
Gga.6745.1.S1_at	SLC35F2	127.375	21.6829	69.3614	32.3917	0.544545
Gga.2070.2.S1_a_at	NP_989613.1	545.673	120.529	297.301	13.8108	0.544834
GgaAffx.20252.1.S1_at	Q5F3S1_CHICK	205.405	50.5418	112.321	17.1871	0.546826
GgaAffx.23527.1.S1_s_at	Q2MHD5_CHICK	398.794	185.159	218.149	91.818	0.547022
Gga.870.2.S1_a_at	FGFR1_CHICK	145.926	5.79983	79.9735	0.571017	0.548041
GgaAffx.20797.1.S1_at	HECW1	341.901	113.143	187.472	10.1591	0.548321
Gga.1226.1.S1_s_at	PALD_CHICK	315.965	104.742	173.428	52.5239	0.548882
Gga.14480.1.S1_at	MLLT3	179.165	14.8568	98.3575	61.4643	0.548976
Gga.20064.1.S1_s_at	UNC119B	157.729	7.53856	86.8795	20.4812	0.550817
GgaAffx.20625.1.S1_s_at	CCDC28A	209.494	173.408	115.452	34.6377	0.5511
Gga.12856.1.S1_at	TDH	191.431	6.54147	105.706	9.76346	0.55219
GgaAffx.12018.1.S1_s_at	STX6_CHICK	139.236	45.6019	77.2544	1.87403	0.554844
GgaAffx.21015.1.S1_at	NAT9	115.822	8.09874	64.3026	21.3313	0.555184
GgaAffx.21844.1.S1_s_at	CADH2_CHICK	2243.85	182.161	1245.83	273.54	0.55522
Gga.172.1.S1_a_at	NP_989691.1	1264.69	313.022	704.817	161.546	0.557304
Gga.8422.1.S1_s_at	NP_001025865.1	186.171	64.0656	103.844	23.7721	0.557789
Gga.13311.1.S1_s_at	VPS26B	221.672	18.6524	123.772	16.9477	0.558358
Gga.9233.1.S1_at	Growth hormone receptor	221.34	63.014	123.868	39.7615	0.55963
Gga.6010.1.S1_at	LSM4	111.966	60.5793	62.6912	0.772555	0.559911
Gga.239.1.S1_at	TLL1_CHICK	216.342	25.9688	121.14	13.3433	0.559948
Gga.19003.1.S1_at	AP2B1	125.968	40.092	70.6401	35.979	0.56078
GgaAffx.21251.1.S1_at	SKAP2	1356	10.4611	761.664	96.7992	0.561698
GgaAffx.11757.1.S1_at	XPO7_CHICK	138.912	36.7326	78.0522	40.5047	0.561881
Gga.312.1.S1_at	FZD2_CHICK	139.689	10.6514	78.5255	8.62681	0.562146
GgaAffx.6948.1.S1_at	TMTC2	98.0775	17.6144	55.3506	8.43461	0.564355
Gga.883.2.A1_at	RFC2_CHICK	231.145	88.2837	130.491	29.0095	0.564543
Gga.8213.1.S1_at	NM_001031606.1	96.9662	7.69001	54.8564	29.011	0.565727
Gga.18956.1.S1_s_at	Q5ZKZ0_CHICK	106.52	2.20803	60.2625	40.2334	0.565739
GgaAffx.20499.1.S1_at	C12orf10	459.816	68.1932	260.584	56.1847	0.566715
GgaAffx.24380.1.S1_at	PRR5	160.471	49.6735	91.0508	38.3141	0.567398
GgaAffx.8258.1.S1_at	MARCH6	139.494	1.65195	79.2158	25.0181	0.567878
GgaAffx.10885.2.S1_s_at	SETDB2	130.813	0.531886	74.5316	42.8349	0.569759
Gga.212.1.S1_at	NRX1A_CHICK	290.672	90.0537	165.901	7.40751	0.570748
Gga.2701.1.S2_at	FGF3_CHICK	383.702	99.98	219.299	133.926	0.571534
Gga.19325.1.S1_at	NP_001028817.1	98.4456	26.4603	56.3365	6.23732	0.57226
Gga.12456.1.S1_at	SIRT5	118.556	72.2233	67.9174	41.601	0.572873
GgaAffx.5413.1.S1_at	771098/LOC771098/similartoglutaryl-CoenzymeAdehydrogenase	250.312	61.5746	143.431	56.5151	0.573009
GgaAffx.11852.1.S1_s_at	NP_001012550.1	125.996	21.9192	72.2824	10.0406	0.573688
Gga.13486.1.S1_s_at	Q5ZIB2_CHICK	121.13	82.7987	69.6713	10.9611	0.575179
Gga.9551.1.S1_at	LYPD6B	113.324	33.5163	65.2863	10.2639	0.576101
Gga.3696.1.S1_at	NM_205187.1	89.2166	44.7915	51.4114	19.4244	0.576253
Gga.5221.2.S1_at	NUP98	92.5228	17.0998	53.5953	15.762	0.579266
GgaAffx.12252.1.S1_at	RRP12_CHICK	398.485	154.955	231.005	31.9555	0.579709
Gga.15344.1.S1_at	425659/LOC425659/hypotheticalLOC425659	261.569	82.7902	152.249	12.6927	0.582058
GgaAffx.12454.1.S1_s_at	NP_001026074.1	89.0111	19.1991	51.8197	23.1215	0.582171
Gga.3220.1.S1_at	HEMK1	264.263	128.642	154.139	35.1979	0.583281
Gga.7398.1.S1_at	Transcribed locus	180.261	61.6426	105.21	1.90372	0.583653
GgaAffx.13107.1.S1_s_at	NP_001006131.1	346.082	34.904	202.014	32.8981	0.583716
Gga.18557.1.S1_at	hypothetical gene supported by CR406623	151.997	1.99532	88.7425	3.78229	0.583843
GgaAffx.8012.1.S1_at	NP_001025932.1	103.865	10.7891	60.9346	13.9808	0.58667
Gga.4756.1.S1_a_at	NP_001026518.1	406.054	192.01	238.328	134.237	0.586938
GgaAffx.12776.1.S1_at	PEO1_CHICK	256.706	35.839	150.865	35.9525	0.587696
GgaAffx.24683.1.S1_at	ILDR2	247.358	44.1794	145.433	26.1851	0.587946
GgaAffx.7278.2.S1_s_at	SMARCAL1	94.4637	36.6063	55.5481	38.655	0.588037
Gga.3484.1.S1_at	NP_990538.1	166.55	8.8564	97.943	34.3339	0.588071
Gga.6052.2.S1_a_at	SCD5	542.531	58.6776	319.067	164.571	0.588108
Gga.8894.1.S1_at	NP_001012556.1	318.648	34.6208	187.529	67.0023	0.588513
Gga.6926.1.S1_at	hypothetical gene supported by CR407541	111.797	17.429	65.8998	22.925	0.589458
Gga.9636.1.S1_at	419002/SNORA32/JOSD3	152.912	58.4131	90.2431	9.7968	0.590162
Gga.5603.1.S1_at	ARL3	182.001	25.867	107.622	28.1925	0.591325
Gga.6415.1.S1_at	419471/AKR7A2/aldo-ketoreductasefamily7,memberA2(aflatoxinaldehydereductase)	98.6119	18.2085	58.5244	22.4876	0.593482
Gga.5563.1.S1_at	Transcribed locus	149.953	48.1637	89.1451	15.5622	0.594487
Gga.9858.1.S1_at	417284/KIAA1984/	795.75	160.154	473.229	86.6146	0.594696
Gga.13299.1.S1_s_at	LRC45_CHICK	130.696	29.9734	77.7436	2.8765	0.594844
Gga.7459.1.S1_at	Transcribed locus	319.745	159.513	190.209	144.053	0.594876
Gga.16087.1.S1_at	C5orf51	706.575	120.857	421.128	65.4286	0.596014
GgaAffx.335.1.S1_s_at	Q5ZM75_CHICK	161.557	32.4675	96.6732	21.709	0.598384
Gga.8000.1.S1_at	FARP1	766.786	41.731	459.228	68.6857	0.5989
Gga.1904.2.S1_a_at	NUP214	96.1788	46.2902	57.6147	37.0359	0.599037
Gga.17504.1.S1_at	ILDR2	295.438	26.1765	177.272	68.8863	0.60003
Gga.5574.1.S1_at	HIC2	358.234	1.19215	215.384	21.7469	0.601238
GgaAffx.24199.1.S1_s_at	ATP13A1	106.222	4.63792	63.9306	10.857	0.601857
Gga.2621.1.S1_at	Transcribed locus	165.231	50.1092	99.5484	1.37022	0.602479
Gga.5673.1.S1_at	Transcribed locus	106.619	52.4042	64.2447	15.3205	0.602565
Gga.17432.1.S1_at	TBC1D22B	92.7588	15.7135	55.9862	15.1638	0.603567
Gga.3175.1.S1_at	PIK3R1	201.787	33.1564	121.792	37.2922	0.603568
Gga.4970.1.S1_at	CD3E_CHICK	489.214	220.364	295.456	65.7062	0.60394
GgaAffx.13076.1.S1_at	LRC45_CHICK	351.065	79.0684	212.064	2.02551	0.604058
GgaAffx.11652.1.S1_s_at	WDR82_CHICK	144.241	48.8843	87.1758	36.1297	0.604377
Gga.11277.1.A1_at	FBXW4	88.3278	0.99461	53.3936	23.1069	0.604494
Gga.11835.1.S1_at	C1orf187	572.373	180.321	346.27	96.4002	0.604972
Gga.10647.1.S1_at	WDR89	300.679	25.2994	182.011	14.8141	0.605334
GgaAffx.8801.1.S1_at	MVK	93.2441	17.572	56.4633	5.57025	0.605543
GgaAffx.23779.1.S1_at	MUDENG	265.485	7.70069	160.865	36.968	0.60593
Gga.7415.1.S1_at	425576/TPP1/tripeptidylpeptidaseI	135.471	20.7718	82.1763	13.0215	0.606596
Gga.7514.1.S1_at	CAD	263.821	57.154	160.142	21.1702	0.607012
Gga.9154.1.S1_at	PACS2	82.8751	8.47348	50.3439	5.86342	0.607467
Gga.7765.1.S1_at	XR_027120.1	275.226	9.56176	167.406	12.8035	0.608247
Gga.18351.1.A1_at	426312/SULF1/sulfatase1	140.444	30.1591	85.4564	3.09168	0.608472
GgaAffx.24250.1.S1_s_at	421650/ARID1B/ATrichinteractivedomain1B(SWI1-like)	552.933	187.956	336.502	32.1647	0.608576
Gga.10092.1.S1_at	PTCHD1	124.478	4.05503	75.8106	4.18409	0.609026
Gga.16690.1.S1_s_at	HYCCI_CHICK	813.352	91.998	495.688	140.671	0.609438
Gga.1733.1.S1_at	426247/DHRS2/DHRS4	102.723	22.2127	62.7188	18.0837	0.610565
Gga.2985.2.S1_s_at	SSRP1_CHICK	476.391	154.328	291.015	120.122	0.610876
GgaAffx.4955.1.S1_at	LAMB1_CHICK	557.247	121.498	340.51	37.9084	0.611057
GgaAffx.9663.1.S1_at	CEP78	133.508	1.81376	81.6984	11.7033	0.611935
Gga.13895.1.S1_at	TRAK1	365.458	155.78	223.682	23.5425	0.612058
Gga.9183.1.S1_at	424931/PTMA/prothymosin,alpha	850.826	183.334	521.413	142.006	0.612831
Gga.16596.1.S1_at	PID1	119.499	36.823	73.336	31.9174	0.613695
GgaAffx.12546.1.S1_at	ZC11A_CHICK	185.324	38.0349	113.738	15.7852	0.613726
Gga.6908.1.A1_x_at	Transcribed locus	961.854	60.9156	592.062	115.524	0.615543
Gga.6191.1.S1_at	Transcribed locus	93.9342	56.2094	57.9107	30.2083	0.616503
Gga.3341.1.S1_at	395755/PODXL/podocalyxin-like	211.744	38.0904	130.598	18.5207	0.616773
Gga.16241.1.S1_at	777513/LOC777513/similartoalpha-2typeIXcollagen	167.47	46.4376	103.359	3.35682	0.617179
Gga.15352.1.S1_at	ANKRD54	242.444	92.0037	149.699	29.0793	0.617457
Gga.16089.1.S1_s_at	BTBD12	143.373	0.529535	88.5457	4.43358	0.617589
Gga.6993.1.S1_at	415683/LOC415683/similartoKIAA1990protein	100.63	14.3659	62.2011	27.489	0.618114
Gga.4472.1.S1_a_at	408047/TMSB4X/thymosinbeta4,X-linked	167.937	69.807	103.985	7.8994	0.619189
Gga.3984.1.S1_at	SETD5	176.932	52.0735	109.597	50.0501	0.619427
Gga.11242.1.S1_at	NP_001012713.1	120.282	6.83597	74.5186	35.2285	0.619532
Gga.4795.1.S1_at	NP_001012608.1	316.997	73.9823	196.494	60.0618	0.619861
GgaAffx.24199.1.S1_at	ATP13A1	380.457	62.9144	235.907	9.03166	0.620061
Gga.1736.1.S1_at	POR	129.508	2.93451	80.3201	9.79922	0.620196
Gga.5327.1.S1_a_at	419508/LOC419508/similartoPhosphopantothenoylcysteinesynthetase	83.3377	18.2084	51.7106	6.26298	0.620495
Gga.7685.1.S1_at	ANAPC2	142.084	20.7702	88.1793	3.77939	0.620614
GgaAffx.23146.1.S1_s_at	ANKHD1	135.068	11.8523	83.8653	16.3893	0.62091
GgaAffx.12045.1.S1_s_at	NP_001026129.1	222.049	13.2207	137.987	14.0716	0.621425
Gga.5787.1.S1_at	Transcribed locus	1252.29	275.818	778.696	16.5523	0.621816
GgaAffx.11841.1.S1_s_at	NP_001026066.2	194.373	3.38318	120.91	15.5143	0.622049
Gga.14999.1.S1_at	PXDN	116.47	21.5385	72.4596	43.0458	0.622132
Gga.19345.1.S1_at	MARK3	307.556	100.944	191.395	47.0351	0.622308
Gga.11604.3.S1_at	Transcribed locus	671.356	456.243	418.054	42.1504	0.6227
GgaAffx.20180.1.S1_s_at	NP_001012806.1	106.951	35.7093	66.8409	6.58314	0.624966
Gga.4531.1.S1_s_at	DLGAP4	283.551	39.9693	177.259	16.7175	0.62514
GgaAffx.20263.1.S1_s_at	RBM33	104.342	66.6011	65.2839	7.04459	0.625675
GgaAffx.20131.1.S1_s_at	Ribosomal protein L18	821.823	178.003	514.232	363.298	0.625721
GgaAffx.11764.1.S1_at	BRE1A_CHICK	168.646	16.6578	105.557	63.2787	0.625909
GgaAffx.6168.1.S1_s_at	AQR	85.2616	16.1987	53.3775	13.7424	0.626044
Gga.4909.3.S1_s_at	NP_001025898.1	175.31	12.9712	109.836	50.414	0.626525
Gga.161.1.S1_at	Q9I9P2_CHICK/NP_989892.1	373.328	20.2952	234.432	38.3169	0.627952
Gga.6252.1.S1_at	ANO1	174.127	55.0716	109.371	37.8529	0.62811
Gga.12166.1.S1_at	ZEB2	152.797	19.688	95.9935	33.7309	0.628241
GgaAffx.21308.1.S1_s_at	DCBLD1	775.689	212.659	487.734	18.7828	0.628775
Gga.12497.1.S1_at	AS3MT	85.1666	33.3634	53.5717	4.16729	0.629023
GgaAffx.22375.1.S1_at	DNAJA3	139.321	9.08363	87.6539	26.3272	0.629151
Gga.9162.1.S1_at	SLC9A3R2	164.457	45.3888	103.498	6.54054	0.62933
Gga.16745.2.S1_at	Transcribed locus, strongly similar to XP_415838.1 PREDICTED: similar to active breakpoint cluster region-related protein isoform b [Gallus gallus]	139.406	26.6841	87.7414	31.0468	0.629393
GgaAffx.12896.1.S1_at	NP_001025750.1	119.97	39.2398	75.5294	5.8474	0.629568
GgaAffx.4625.1.S1_at	PPRC1	255.685	31.1529	161.116	0.789083	0.630136
GgaAffx.12895.1.S1_at	RT06_CHICK	139.608	29.9646	87.9759	2.70521	0.630162
Gga.7386.1.S1_at	NP_001025716.1	120.034	0.486032	75.7956	38.8242	0.631454
Gga.4532.1.S1_at	MYBL2	141.357	10.4659	89.3008	21.5264	0.631738
Gga.1816.1.S1_at	NP_001006541.1	138.608	17.468	87.5703	39.3704	0.631786
Gga.5464.1.S1_at	NP_001006492.1	655.431	37.9292	414.154	91.6921	0.63188
Gga.7741.1.S1_at	PTCD1	143.423	13.7082	90.6542	39.822	0.632076
GgaAffx.1650.1.S1_s_at	Q5ZMN8_CHICK	487.423	111.591	308.116	98.1574	0.632133
GgaAffx.12117.1.S1_s_at	Q5ZKS0_CHICK	1431.82	264.939	905.589	116.774	0.632474
Gga.12424.1.S1_at	KIF21A	559.446	86.4108	353.927	155.962	0.632639
Gga.7037.1.S1_s_at	SUPT5H	184.47	52.5961	116.963	9.90396	0.63405
GgaAffx.12327.1.S1_at	NP_001006521.1	136.582	31.8162	86.6028	31.3913	0.634071
Gga.4038.1.S1_at	Transcribed locus	2171.21	178.074	1377.61	99.351	0.634487
GgaAffx.11441.1.S1_s_at	Q5ZMP6_CHICK	325.378	48.4742	206.914	43.3641	0.63592
Gga.5402.1.S1_at	428706/DLG3/discs,largehomolog3(neuroendocrine-dlg,Drosophila)	159.91	67.0583	101.715	11.2331	0.636079
GgaAffx.12857.1.S1_s_at	NP_001012889.1	316.526	31.2026	201.596	7.41647	0.636901
Gga.15888.1.S1_s_at	Eukaryotic translation elongation factor 1	280.57	23.4478	178.707	28.3919	0.636944
Gga.4355.1.S1_at	MK1I1_CHICK	299.086	16.6957	190.534	59.3257	0.637054
Gga.7714.1.S1_s_at	NP_001006433.1	179.805	10.9492	114.577	0.827358	0.637226
GgaAffx.21653.1.S1_s_at	421992/DTNB/dystrobrevin,beta	110.824	7.93245	70.672	26.9588	0.637693
Gga.4756.1.S1_at	NP_001026518.1	109.652	55.1986	69.9854	46.8132	0.638249
Gga.16680.1.S1_at	PRDM10	91.9557	6.03941	58.7054	33.2025	0.638409
Gga.4667.2.S1_a_at	NEK9	437.747	74.2579	279.49	22.4338	0.638473
Gga.10022.1.S1_at	PCTP	343.514	7.88541	219.437	51.8545	0.6388
Gga.6364.2.S1_at	Q5F417_CHICK	560.816	92.2287	358.779	47.3114	0.639744
Gga.20023.1.S1_at	C10orf118	108.362	5.96508	69.335	24.3409	0.639845
Gga.1337.1.S1_at	NP_990276.1	174.986	0.732599	112.035	7.15295	0.640249
GgaAffx.11667.1.S1_s_at	NP_001006174.1	196.503	59.6557	125.815	13.4716	0.640269
Gga.7433.1.S1_at	NP_989705.1	123.921	3.49595	79.3539	17.0445	0.640361
Gga.3803.1.S1_at	416798/EP400/E1Abindingproteinp400	139.813	4.43268	89.5623	2.32736	0.640588
Gga.2535.2.S1_a_at	LTBP1	169.047	19.9213	108.297	16.1688	0.640631
Gga.14746.1.S1_at	417478/TYW1/tRNA-yWsynthesizingprotein1homolog(S.cerevisiae)	157.607	23.9713	100.992	15.3564	0.640783
Gga.1919.1.S1_a_at	770137/LOC770137/similartoproteinphosphatasePP2A0Bsubunitgamma	144.033	36.1041	92.2941	59.2873	0.640783
Gga.16366.1.S1_s_at	AMDHD2	108.818	13.3384	69.8093	2.8038	0.641521
GgaAffx.12406.1.S1_at	430442/BRD4/PGLS	213.71	56.028	137.111	24.9649	0.641572
Gga.1095.1.S1_at	NP_990110.1	88.0665	47.5496	56.587	17.8334	0.642549
Gga.16577.1.S1_at	HEPH	215.204	69.0679	138.382	39.6682	0.643027
Gga.2303.1.S1_at	RAD51_CHICK	257.305	12.881	165.506	25.0975	0.643229
Gga.17259.1.S1_at	MRM1	432.075	83.1314	278.001	85.5961	0.643409
Gga.1428.2.S1_at	DPYSL4	261.542	105.928	168.355	4.21328	0.6437
GgaAffx.23312.2.S1_s_at	TMEM48	406.812	53.9013	261.882	104.069	0.643743
Gga.15947.1.S1_s_at	DUS3L	268.24	29.2369	172.797	36.5614	0.644187
Gga.11703.1.S1_at	AARSD1	201.133	4.04787	129.66	1.1824	0.644647
Gga.5141.1.S1_s_at	TPX2	165.249	3.38937	106.892	34.9337	0.646855
Gga.7125.1.S1_a_at	DIS3L	89.1611	20.3689	57.6932	31.5043	0.647067
Gga.6255.1.S1_s_at	Q5ZIA9_CHICK	183.867	32.3246	118.989	57.3809	0.647145
Gga.9574.1.S1_at	419390/LOC419390/similartoenhancerofsplitrelatedprotein-7	201.266	15.9916	130.29	11.9747	0.647351
Gga.1867.1.S1_at	CUEDC2	103.214	12.4593	66.816	10.8905	0.647354
Gga.10595.1.S1_at	REEP1	335.188	195.583	216.986	19.6152	0.647356
Gga.6043.2.S1_a_at	420545/PTTG1IP/pituitarytumor-transforming1interactingprotein	247.827	82.4064	160.887	40.7682	0.649189
GgaAffx.12335.1.S1_at	NP_001026020.1	141.022	9.46447	91.5869	9.17486	0.649451
Gga.9658.1.S1_s_at	NHP2	427.622	102.979	277.729	41.6788	0.649474
Gga.8992.1.S1_at	GTR2_CHICK	91.6484	33.1078	59.5776	6.13364	0.650067
Gga.13586.1.S1_at	417456/NPLOC4/nuclearproteinlocalization4homolog(S.cerevisiae)	81.7997	16.6557	53.2043	41.8371	0.650421
Gga.9924.1.S1_at	PDSS1	87.1462	11.1479	56.7236	11.3695	0.650902
Gga.8803.1.S1_at	FCF1	121.919	22.7222	79.437	3.73636	0.651558
Gga.9804.1.S1_a_at	NP_996861.1	164.23	46.4907	107.049	33.9232	0.651825
GgaAffx.22755.1.S1_s_at	C9orf86	159.625	30.3089	104.059	30.7087	0.651892
GgaAffx.20643.1.S1_at	OLFML2B	126.16	10.76	82.2487	4.38328	0.65194
Gga.16256.1.S1_at	419594/LOC419594/hypotheticalgenesupportedbyCR354190	143.065	25.6946	93.3056	1.44222	0.652191
Gga.7008.1.S1_at	ALDH4A1	79.2143	12.8835	51.6776	1.77957	0.652377
Gga.2608.1.S1_at	NP_989666.1	246.175	49.9708	160.723	23.9264	0.652878
Gga.5629.1.S1_at	415671/LOC415671/hypotheticalLOC415671	164.906	34.3652	107.691	4.98156	0.653047
Gga.12769.1.S1_s_at	NHP2L1	304.775	97.7688	199.099	0.207368	0.653265
Gga.1935.1.S1_at	423122/FADS2/fattyaciddesaturase2	124.741	37.0122	81.4895	4.39297	0.653271
GgaAffx.12316.1.S1_at	NP_001006181.1	460.854	1.79724	301.132	36.7564	0.653422
GgaAffx.11963.1.S1_s_at	Q5ZL74_CHICK	79.2369	12.2412	51.841	0.960327	0.654254
GgaAffx.12911.1.S1_s_at	425111/RCJMB04_26c5/LOC425111	103.998	2.18298	68.0532	24.2077	0.654371
Gga.2895.1.S1_a_at	NP_001025774.1	133.412	30.1704	87.3379	36.7701	0.654649
GgaAffx.22749.1.S1_at	NP_001026672.1	171.704	15.2012	112.409	3.65817	0.65467
GgaAffx.3236.1.S1_at	GTPBP5	104.739	21.8642	68.5707	28.464	0.654684
GgaAffx.21174.1.S1_at	415387/LOC415387/hypotheticalLOC415387	85.0774	7.51909	55.7812	6.29606	0.655653
Gga.4608.1.S1_at	METTL11A	415.39	66.7636	272.5	56.1991	0.656011
Gga.12529.1.S1_at	NP_001006567.1	215.819	31.5347	141.621	32.7569	0.656206
Gga.7110.1.S1_at	Transcribed locus, moderately similar to NP_036423.3 extra spindle poles like 1; separase [Homo sapiens]	88.5752	36.8874	58.145	2.6916	0.656448
Gga.16103.1.S1_at	C3orf59	79.1871	34.1591	52.0117	3.71335	0.656821
Gga.16914.1.S1_at	420369/LOC420369/similartonestin	193.318	32.7329	127.015	34.3431	0.657025
GgaAffx.21315.1.S1_s_at	PA1B2_CHICK	675.833	75.4564	444.185	40.711	0.657241
Gga.5315.2.S1_a_at	C9orf16	163.797	16.293	107.784	22.946	0.658035
Gga.3310.1.S1_at	395659/XPA/XPAC	2178.51	360.208	1433.87	581.695	0.65819
GgaAffx.22999.1.S1_s_at	CO1A2_CHICK	458.896	45.1125	302.109	164.622	0.658338
Gga.16349.1.S1_s_at	415511/LOC415511/similartohypotheticalproteinFLJ39743	133.922	23.2399	88.1973	25.7005	0.658571
Gga.12954.1.S1_at	SESN1	540.91	64.4275	356.258	33.4351	0.658626
Gga.8760.1.S1_at	Transcribed locus, strongly similar to XP_532977.1 PREDICTED: similar to ubiquitin specific protease 39 isoform 1 [Canis familiaris]	128.661	42.4812	84.7554	33.4883	0.658748
GgaAffx.26443.1.S1_s_at	NP_001012858.1	502.339	71.831	331.079	26.1424	0.659076
Gga.5888.2.S1_a_at	MLL3	392.465	88.6584	258.802	1.41743	0.659427
GgaAffx.9370.1.S1_at	PPWD1	211.553	116.199	139.511	69.615	0.659462
Gga.16678.1.S1_s_at	hypothetical gene supported by CR385389	85.2826	11.6007	56.262	4.28436	0.659713
Gga.12187.3.S1_a_at	VRK3	175.476	44.4582	115.869	9.5809	0.660313
Gga.18890.1.S1_a_at	TM170_CHICK	92.2348	6.28129	60.9299	20.239	0.660595
Gga.12674.2.A1_a_at	Q5F3G2_CHICK	156.252	88.537	103.221	47.7624	0.66061
Gga.11876.3.S1_a_at	GLIPR2	399.72	286.106	264.082	82.7681	0.660669
GgaAffx.21480.1.S2_at	DLG1	3483.96	266.93	2303.4	88.5086	0.661145
GgaAffx.9854.1.S1_at	CHD7_CHICK	469.692	18.4509	310.914	25.2616	0.661952
GgaAffx.23208.1.S1_s_at	DHX36	505.989	121.422	335.013	71.0246	0.662094
Gga.2112.1.S1_at	XR_027182.1	129.46	11.9602	85.7234	8.73321	0.662161
Gga.19602.1.S1_at	428436/LOC428436/similartoKIAA0644protein	157.405	24.8198	104.229	13.2	0.662172
Gga.4498.1.S1_s_at	NP_001025920.1	264.762	129.316	175.36	52.6725	0.66233
GgaAffx.7278.1.S1_at	SMARCAL1	192.066	63.9146	127.269	28.4365	0.662629
Gga.6074.1.S1_at	NP_001026017.1	172.47	18.5375	114.293	6.90632	0.662682
GgaAffx.21050.1.S1_s_at	751620/PORCN/porcupine	146.828	29.6653	97.3303	4.44314	0.662887
Gga.1706.1.S1_at	C4orf14	152.177	0.309908	100.89	11.1417	0.662976
GgaAffx.20474.1.S1_at	DGCR2	232.133	26.2021	153.902	14.3933	0.662991
Gga.3395.1.S1_at	420157/FEM1A/fem-1homologa(C.elegans)	177.124	21.6798	117.587	33.2014	0.663869
Gga.1343.1.S1_at	NP_989592.1	292.498	56.3204	194.23	43.3957	0.664038
GgaAffx.11619.1.S1_at	Q5ZM68_CHICK	75.767	39.7906	50.3492	13.9759	0.664526
GgaAffx.13217.1.S1_s_at	NP_001026005.1	313.413	80.6048	208.331	12.8891	0.664716
GgaAffx.12265.1.S1_at	XR_026799.1	120.734	32.4369	80.3451	26.6142	0.665472
GgaAffx.21776.1.S1_s_at	HMGX7_CHICK	864.621	199.337	575.444	101.823	0.665545
Gga.10813.1.S1_at	GAS8	76.6061	21.4317	51.0608	2.10353	0.666537
GgaAffx.25694.1.S1_s_at	PRPF8	463.625	14.3993	309.19	29.8144	0.666898
Gga.6029.1.S1_s_at	HM13	98.8094	14.5572	65.9125	20.6882	0.667067
Gga.3360.1.S1_at	776932/NAT8B/N-acetyltransferase8B(GCN5-related,putative,gene	81.6143	13.8919	54.4782	7.03429	0.667508
Gga.2851.1.S1_at	SMYD2	344.77	30.0102	230.163	8.87548	0.667584
Gga.12218.1.S1_at	NP_001013014.1	164.253	14.572	109.664	23.0943	0.667652
Gga.7358.3.S1_a_at	MRPL10	90.9339	33.8604	60.7195	0.0479963	0.667733
Gga.12489.2.S1_a_at	C19orf50	109.617	9.70317	73.2427	19.0076	0.668166
GgaAffx.6231.1.S1_s_at	SCFD1	107.899	45.7826	72.0989	22.7756	0.668207
Gga.2758.1.S1_at	NP_990392.1	487.904	160.901	326.09	83.3551	0.668349
Gga.8363.1.S2_at	Axin2	857.766	42.5288	676.96	99.1086	0.789213

## Sheet: Supplementary File 1b
chip ID	annotation	average(control)	standard dev(control)	average(hoxa13)	standard dev(hoxa13)	Foldchange
Gga.9647.1.S1_at	DPYS	52.1634	11.058	350.68	25.1065	6.72273
Gga.4942.1.S1_at	HSP70_CHICK	76.4932	34.0944	496.165	42.5442	6.48639
Gga.15188.1.S1_at	Q90842_CHICK	57.3523	3.35145	259.644	24.3693	4.52718
GgaAffx.20296.1.S1_at	CH60_CHICK	57.2096	19.2532	234.722	78.468	4.10285
Gga.10040.1.S1_at	Transcribed locus, moderately similar to NP_005186.2 CCAAT/enhancer binding protein delta [Homo sapiens]	99.3028	59.8605	352.44	104.743	3.54915
GgaAffx.20374.1.S1_at	NP_001006141.1	277.384	378.09	953.143	315.247	3.43618
Gga.3851.1.S2_at	NP_990473.1	69.3854	20.4964	232.568	59.3116	3.35182
Gga.14741.1.S1_at	hypothetical gene supported by CR387015	56.9421	18.947	190.753	13.3658	3.34995
Gga.7467.1.S1_at	PDLI4_CHICK	92.853	4.85815	305.862	173.501	3.29404
Gga.15701.1.S1_at	CPNE7	89.5857	36.9751	291.219	214.735	3.25073
Gga.15793.1.S1_at	STS	81.4095	36.0904	243.412	59.7007	2.98997
Gga.2685.1.S2_at	NP_001001743.1	300.115	75.9364	869.781	11.2889	2.89816
GgaAffx.12999.1.S1_s_at	NP_001025543.1	63.053	9.04324	176.672	16.6321	2.80196
Gga.1108.1.S1_s_at	NP_001026209.1	193.375	97.9843	541.255	10.9987	2.799
Gga.16756.1.S1_s_at	CHP1_CHICK	66.5216	38.1812	184.978	93.3995	2.78072
Gga.6271.1.S1_at	NP_001026269.1	354.216	186.259	983.133	66.3083	2.77552
Gga.4832.1.S1_at	770612/LOC770612/hypotheticalproteinLOC770612	70.0768	32.3682	189.302	12.5149	2.70135
Gga.988.1.S1_at	NP_001029041.1	95.4746	49.4367	249.295	2.26747	2.61112
Gga.10376.1.S1_s_at	SCML2	54.1114	34.3336	138.904	86.2117	2.56701
Gga.10891.1.S1_s_at	IQCE	56.4621	14.9388	141.14	134.016	2.49973
Gga.8347.1.S1_at	TBA3_CHICK	476.795	0.448565	1166.6	213.528	2.44676
GgaAffx.12517.1.S1_at	NP_001025819.1	821.273	152.987	1964.97	699.41	2.39259
GgaAffx.20559.1.S1_at	C5orf24	162.962	35.6499	388.828	142.912	2.38601
Gga.9136.1.S1_at	NP_001012582.1	128.349	1.59448	306.119	69.0278	2.38506
GgaAffx.21044.1.S1_at	DACT2	415.809	134.414	989.791	270.106	2.3804
Gga.7794.1.S1_at	NM_001031012.1	93.8159	23.2707	217.558	21.0829	2.31899
Gga.4210.1.S1_at	396212/MT4/MT2A	145.507	28.4771	337.313	214.25	2.31819
Gga.18387.1.S1_s_at	AQR	53.689	32.0144	124.12	74.7454	2.31182
GgaAffx.21949.1.S1_at	PHLDA2	307.439	37.1168	708.619	135.519	2.30491
GgaAffx.23151.1.S1_at	PNN	62.1477	35.3437	142.379	19.9039	2.29099
Gga.2406.1.S1_at	420743/DPY19L1/dpy-19-like1(C.elegans)	63.5828	4.15715	145.2	44.6931	2.28363
GgaAffx.23667.1.S1_at	H1_CHICK/H11L_CHICK/H110_CHICK/H11R_CHICK/H101_CHICK	220.443	96.9891	502.452	506.252	2.27928
GgaAffx.21044.1.S1_s_at	DACT2	272.393	165.96	618.681	2.63003	2.27128
GgaAffx.22149.1.S1_at	DNAJC8	62.4788	32.2874	140.142	115.521	2.24303
Gga.6610.1.S1_at	TMEM171	216.373	46.1057	482.02	85.0564	2.22773
Gga.2136.1.S1_a_at	429716/LOC429716/similartoGTP-bindingproteinSB128	271.819	49.3186	605.347	213.222	2.22702
Gga.16284.1.S1_at	Transcribed locus	85.8145	46.1688	189.227	49.7663	2.20507
GgaAffx.11661.1.S1_at	NP_001006489.1	58.2539	6.58214	128.193	30.2155	2.20059
Gga.9305.1.S1_at	XR_027058.1	117.342	10.8039	257.517	113.899	2.19458
Gga.9827.1.S1_s_at	GOLIM4	136.553	9.64122	299.625	244.769	2.1942
Gga.1530.1.S1_at	Transcribed locus	58.8391	4.05897	125.093	13.927	2.12601
Gga.4356.1.S1_at	Q5ZLI4_CHICK	544.423	166.046	1156.7	151.364	2.12464
Gga.2136.1.S1_at	429716/LOC429716/similartoGTP-bindingproteinSB128	183.959	24.7638	390.825	179.263	2.12452
GgaAffx.11294.1.S1_s_at	XR_026944.1	84.7651	18.8494	179.733	44.8898	2.12037
GgaAffx.21581.1.S1_s_at	NP_990043.1	157.327	14.8299	332.478	92.1171	2.1133
Gga.663.1.S1_at	396118/P2RY5/purinergicreceptorP2Y,G-proteincoupled,5	311.535	104.382	657.339	159.688	2.11
Gga.2149.1.S1_s_at	NP_001008457.1	304.616	55.078	642.535	35.4684	2.10933
GgaAffx.24441.1.S1_s_at	422838/FAM44A/familywithsequencesimilarity44,memberA	93.0324	33.078	195.688	180.742	2.10344
Gga.1776.1.S1_at	Q9I9K4_CHICK	111.754	30.3811	232.791	22.2866	2.08306
Gga.5490.1.S1_at	MAP3K4	74.2876	55.5249	154.372	82.4574	2.07804
Gga.4394.1.S2_s_at	BCL2_CHICK	230.448	154.817	478.17	46.0494	2.07496
GgaAffx.13176.1.S1_s_at	NP_001006468.1	102.436	5.26521	210.436	107.715	2.05432
Gga.588.1.S1_at	GFRA1_CHICK	75.4213	44.8326	154.666	67.9111	2.05069
Gga.1910.1.S1_a_at	C6orf192	471.776	25.661	953.338	185.933	2.02074
Gga.9603.1.S1_s_at	USP8	119.902	1.21601	242.229	147.755	2.02022
Gga.12127.1.S1_s_at	RBM26	56.1178	20.8601	112.83	75.7206	2.01059
Gga.5708.2.S1_a_at	C9orf89	64.2093	0.413948	127.27	6.08084	1.98212
GgaAffx.12542.1.S1_s_at	NP_001005838.1	95.0386	5.36964	188.346	42.9945	1.98179
GgaAffx.23483.1.S1_s_at	HNRDL_CHICK	165.668	103.832	327.918	61.8175	1.97937
Gga.1487.1.S2_at	NP_989928.1	73.0088	5.63145	144.36	36.8429	1.97729
Gga.7375.1.S1_at	Transcribed locus	55.7619	3.221	110.026	19.1202	1.97314
GgaAffx.12263.1.S1_s_at	NP_001006422.1	123.593	18.817	240.836	0.615091	1.94862
Gga.3802.1.S1_s_at	PDIA3_CHICK	72.1962	36.5393	140.073	72.8687	1.94017
GgaAffx.10777.1.S1_at	418747/LOC418747/similartoGuaninenucleotideexchangefactorDBS(DBLsbigsister)(MCF2transformingsequence-likeprotein)	184.953	4.61417	354.697	12.6882	1.91777
Gga.4627.1.S1_at	NP_001025510.1	152.298	20.5	290.174	86.781	1.90531
Gga.3104.1.S1_at	COL4A2	166.564	16.0112	317.005	83.2857	1.9032
Gga.11607.1.S1_at	SPRED2	208.69	59.6548	396.516	57.7296	1.90003
Gga.3776.1.S1_at	HPCL1_CHICK	421.944	109.53	801.018	127.884	1.8984
GgaAffx.11643.1.S1_at	CHP1_CHICK	278.091	34.3697	527.911	46.6022	1.89834
Gga.3500.1.S1_at	Q98SN5_CHICK	69.769	23.4863	132.271	86.7887	1.89584
Gga.12968.1.S1_s_at	DBF4	67.0207	18.0549	125.806	77.2317	1.87713
Gga.5325.1.S1_at	BCL7A	115.819	3.48958	216.567	191.212	1.86987
Gga.4358.2.S1_a_at	KIF4A_CHICK	78.9548	24.617	147.413	80.4496	1.86706
Gga.10093.1.S1_at	PDGFRL	94.5478	24.1987	175.716	21.8113	1.85849
Gga.3831.1.S1_at	PACN2_CHICK	230.012	82.6715	426.731	129.798	1.85526
Gga.11253.1.S1_at	TM7SF3	124.596	22.7011	230.087	2.17967	1.84666
Gga.6263.2.S1_s_at	424014/LOC424014/similartomethyltransferase24(37.8kD)(3D495)	77.8362	27.6033	143.586	13.9297	1.84472
GgaAffx.13185.1.S1_at	NP_001008456.1	395.252	61.3463	728.994	36.8938	1.84438
GgaAffx.12393.1.S1_at	TMM22_CHICK	121.693	2.53786	224.385	140.624	1.84386
GgaAffx.23993.1.S1_at	GNPTAB	80.7154	1.18671	148.594	29.9313	1.84096
GgaAffx.12542.1.S1_at	NP_001005838.1	469.842	12.8979	864.613	135.384	1.84022
Gga.4158.2.S1_a_at	NP_990009.1	1248.39	123.869	2295.56	923.965	1.83881
Gga.13289.1.S1_at	ASXL3	80.0191	75.5413	147.006	37.4994	1.83713
GgaAffx.13121.1.S1_at	NP_001026550.1	63.2052	0.361837	115.849	9.57073	1.8329
Gga.10973.1.S1_at	ICA1	135.309	17.3722	247.474	89.7352	1.82895
Gga.16429.1.S1_s_at	TRIM35	61.5782	3.53183	112.327	10.5549	1.82414
Gga.9857.1.S1_s_at	KIF5B	57.6365	13.5911	104.912	50.5421	1.82024
Gga.9626.1.S1_s_at	NP_001012970.1	129.189	51.5132	234.504	77.7831	1.81521
Gga.2959.1.S1_at	Q2MHD5_CHICK	602.056	100.61	1088.19	94.904	1.80745
Gga.2695.1.S1_at	RBPMS_CHICK	117.928	14.2023	212.947	59.3364	1.80573
Gga.14258.1.S1_at	415593/ZNF280D/SUHW4	109.81	8.53615	197.516	157.988	1.7987
Gga.11321.1.S1_at	396506/S100A10/P11	282.338	93.3144	507.372	174.478	1.79704
Gga.4599.1.S1_at	MRPS14	50.1859	6.10197	88.8946	42.8067	1.7713
GgaAffx.23199.1.S1_at	422506/FRAS1/Frasersyndrome1	62.2144	29.9947	110.191	32.9816	1.77114
Gga.10422.1.S1_at	427297/HOOK3/hookhomolog3(Drosophila)	126.099	31.1211	223.105	90.2134	1.76928
Gga.7813.1.S1_at	K2CO_CHICK	50.9883	4.02149	90.1149	23.3244	1.76737
Gga.8136.1.S1_at	KIFAP3	357.714	8.32546	629.632	242.117	1.76015
Gga.6448.1.S1_s_at	PHLDA2	86.5563	9.43542	152.326	31.1828	1.75985
Gga.7640.1.S1_a_at	ACSL4	65.4481	1.61886	114.95	7.52715	1.75635
Gga.3573.2.S1_a_at	DKK3_CHICK	229.909	6.85352	403.493	44.2164	1.75501
Gga.8007.1.S1_s_at	NP_001006205.1	123.215	17.2732	215.266	69.1416	1.74707
Gga.6096.1.S1_at	EPB41L5	67.7703	3.24065	118.358	4.43458	1.74646
Gga.6655.1.A1_at	Transcribed locus	132.317	8.96848	230.898	137.403	1.74504
Gga.4414.3.S1_a_at	NP_001001613.1	106.808	49.7491	185.867	58.8613	1.74019
GgaAffx.11832.1.S1_at	P4HA2_CHICK	51.91	3.22273	90.0531	45.0911	1.73479
Gga.17219.1.S1_at	EFHA2	72.2501	42.8895	125.309	64.2433	1.73438
Gga.18988.1.S1_at	423184/MADD/MAP-kinaseactivatingdeathdomain	293.269	99.6824	508.586	27.791	1.73419
Gga.6520.1.S1_at	KRT20	50.1835	2.49951	86.9212	13.3778	1.73207
Gga.6997.2.S1_s_at	ARF5_CHICK	163.517	108.879	282.669	209.699	1.72869
Gga.15984.1.S1_at	CCNG2	268.899	46.8063	464.651	98.5448	1.72798
GgaAffx.12067.1.S1_at	NP_001026684.1	73.0516	37.5141	125.803	28.277	1.72211
GgaAffx.12664.1.S1_s_at	CREG1_CHICK	91.6665	13.7056	157.77	28.6389	1.72113
Gga.5532.1.S1_at	SMU1_CHICK	153.907	33.2805	263.823	29.431	1.71417
GgaAffx.1565.1.S1_s_at	DNAH3	153.366	130.402	262.737	52.4372	1.71313
GgaAffx.26742.1.S1_at	769442/LOC769442/similartoChromosome5openreadingframe5	50.1381	17.8133	85.864	46.8556	1.71255
GgaAffx.10777.1.S1_s_at	418747/LOC418747/similartoGuaninenucleotideexchangefactorDBS(DBLsbigsister)(MCF2transformingsequence-likeprotein)	109.827	1.58204	187.702	2.97287	1.70908
Gga.5144.1.S1_at	SEPHS1	396.179	70.1952	677.014	14.1829	1.70886
Gga.9970.1.S1_at	HEXB	334.392	5.99035	570.608	104.805	1.7064
Gga.9136.2.S1_x_at	NP_001012582.1	139.127	88.3	237.316	201.933	1.70575
Gga.8174.1.S1_at	RAB20	279.104	6.8119	475.956	99.8168	1.7053
GgaAffx.5154.1.S1_s_at	NP_001026203.1	124.344	25.2077	211.931	23.0496	1.7044
Gga.8436.2.S1_a_at	C4orf33	118.78	16.8055	200.883	57.3352	1.69122
Gga.10985.1.S1_at	TMEM45A	140.289	74.3427	237.084	147.13	1.68998
Gga.8944.3.S1_s_at	Q5F461_CHICK	224.239	79.7033	378.847	320.266	1.68948
Gga.427.1.S1_at	395729/PCBD1/DCOH|PCD|PHS	586.905	80.3349	990.592	140.542	1.68782
Gga.1122.1.S1_at	CRTC1	53.731	19.691	90.5373	0.885025	1.68501
Gga.7640.2.S1_at	ACSL4	488.156	73.8358	821.98	124.914	1.68385
Gga.4918.1.A1_at	Hypothetical protein, clone 1g12	113.62	47.1645	190.846	164.655	1.67969
Gga.8374.1.S1_at	RNF122	125.716	32.7286	210.812	71.9489	1.67688
Gga.5899.1.S1_at	NP_001025848.1	214.717	52.1904	360.051	61.4092	1.67687
GgaAffx.20228.1.S1_s_at	SHROOM3	72.3773	29.4984	121.364	28.2835	1.67682
GgaAffx.3113.1.S1_at	COMTD1	141.106	71.8806	236.566	26.0776	1.67651
Gga.14008.1.S1_at	421008/ZNF236/zincfingerprotein236	83.8601	15.1955	140.484	41.4213	1.67521
Gga.12591.1.S1_at	NEK3	97.3252	35.183	163.029	56.0631	1.6751
Gga.2283.1.S1_at	NP_990304.1	112.763	25.6864	188.629	91.8601	1.67278
GgaAffx.11956.1.S1_at	NP_001001766.1	806.651	22.7609	1348.79	222.212	1.67208
Gga.11213.1.S1_s_at	CGNL1	58.2159	24.0457	97.3385	48.9224	1.67203
Gga.5552.1.S1_at	ZRANB1	64.4531	7.89955	107.692	14.9453	1.67086
Gga.3068.1.S1_at	NP_001026070.1	373.514	76.1576	623.886	237.075	1.67032
Gga.11684.1.S1_at	BXDC1	443.259	191.584	740.179	119.945	1.66986
Gga.4895.1.S2_at	DEST_CHICK	402.098	93.4811	671.4	234.842	1.66974
GgaAffx.12834.1.S1_at	HNRPK_CHICK	126.461	1.86656	210.695	76.7603	1.66609
Gga.1750.1.S1_at	SLC16A2	64.7157	3.42158	107.802	49.742	1.66577
GgaAffx.11497.1.S1_at	NP_001026397.1	104.508	64.9991	174.082	71.5909	1.66572
GgaAffx.12319.1.S1_at	Q5ZK68_CHICK	68.1179	5.56246	113.246	31.9548	1.6625
Gga.4553.1.S1_at	Q90YX6_CHICK	400.821	29.6707	665.256	133.815	1.65973
Gga.9609.1.S1_at	FAM49B	929.903	34.3503	1543.09	184.238	1.65941
GgaAffx.5390.1.S1_at	SMNDC1	101.735	70.1115	168.564	153.119	1.65689
Gga.4105.2.S1_a_at	SERPINE2	127.189	37.1462	210.468	81.7343	1.65477
Gga.19119.1.S1_at	ANKRD28	104.676	13.7836	173.026	8.94322	1.65297
Gga.8822.1.S1_at	NP_001006502.1	234.588	0.406846	387.66	27.5033	1.65251
Gga.1568.1.S1_at	PPAP2B	50.2629	13.9099	82.9289	7.85944	1.6499
Gga.9136.2.S1_a_at	NP_001012582.1	1302.5	386.082	2144.82	648.152	1.6467
GgaAffx.11969.1.S1_at	NP_001026404.1	111.296	28.292	182.611	19.1338	1.64077
Gga.16494.1.S1_at	768787/C1orf198/chromosome1openreadingframe198	1250.59	117.65	2049.96	216.891	1.63919
GgaAffx.20087.1.S1_s_at	SALL4	134.919	71.5794	221.125	18.2598	1.63895
GgaAffx.12477.1.S1_s_at	NM_001030544.1	158.322	43.5774	258.703	35.7276	1.63403
GgaAffx.13130.1.S1_s_at	CLLD6_CHICK	171.491	20.5706	280.175	29.6836	1.63376
Gga.13462.1.S1_at	hypothetical gene supported by CR353001	53.3479	14.1725	87.1554	19.8773	1.63372
Gga.5285.1.S1_s_at	NP_001026416.1	79.4528	9.61142	129.79	58.1217	1.63355
Gga.16579.1.S1_at	Transcribed locus	75.1877	7.2191	122.813	54.0486	1.63342
Gga.11074.1.S1_s_at	C20orf23	50.1871	7.29419	81.8974	19.6554	1.63184
Gga.9580.2.S1_a_at	XR_026805.1	259.428	29.7586	423.119	35.7814	1.63097
GgaAffx.13062.1.S1_at	TM129_CHICK	207.346	35.4353	338.027	27.8929	1.63026
GgaAffx.11943.1.S1_s_at	NP_001026257.1	156.247	3.79226	253.847	16.0139	1.62465
Gga.14397.1.S1_s_at	SPRED2	149.46	133.969	242.647	118.648	1.62349
GgaAffx.23086.1.S1_at	Q8UVS4_CHICK	108.312	22.8537	175.725	15.8878	1.62239
Gga.15916.1.S1_at	ANKRD28	137.867	35.95	223.47	51.1177	1.62091
GgaAffx.21604.1.S1_s_at	SURF5_CHICK	156.819	14.2467	253.502	13.7702	1.61652
Gga.642.1.S1_a_at	NP_990549.1	52.5725	7.1088	84.8194	5.43771	1.61338
Gga.487.1.S1_at	SEM3A_CHICK	74.6432	5.00344	120.34	42.871	1.6122
GgaAffx.12051.1.S1_s_at	NP_001026678.1	97.5178	4.22676	157.085	1.64002	1.61083
GgaAffx.6688.1.S1_at	428744/LOC428744/hypotheticalLOC428744	118.816	1.60964	191.324	53.3868	1.61025
Gga.8858.1.S1_at	FKBP7	52.477	5.64669	84.4517	7.22691	1.60931
Gga.12383.1.S1_at	CRHBP	94.7038	31.4204	152.007	15.8034	1.60508
Gga.2309.2.A1_s_at	DNAJC9	247.185	82.7395	396.445	145.351	1.60384
Gga.5817.1.S1_at	Transcribed locus, strongly similar to XP_420239.1 PREDICTED: similar to hypothetical protein [Gallus gallus]	63.8094	17.8981	102.137	28.9181	1.60065
GgaAffx.24959.1.S1_at	Q5F472_CHICK	189.387	51.433	302.966	46.6084	1.59972
Gga.3323.1.S1_s_at	NP_001006346.1	68.604	4.23421	109.457	23.576	1.59549
Gga.3212.1.S1_at	ANLN	143.307	63.1653	228.279	56.2168	1.59294
GgaAffx.12210.1.S1_at	NP_001025742.1	74.1644	6.74758	117.916	17.0503	1.58992
Gga.12197.3.S1_s_at	AKAP12	377.64	53.8602	598.826	303.487	1.58571
Gga.13785.1.S1_at	HNRPLL	262.15	53.6735	415.402	74.3202	1.58459
Gga.4873.1.S1_a_at	NP_990398.1	3122.95	456.148	4948.3	354.125	1.58449
GgaAffx.20558.1.S1_at	374195/CHD1/chromodomainhelicaseDNAbindingprotein1	55.2699	14.0833	87.5029	51.0837	1.58319
GgaAffx.11392.1.S1_s_at	NP_001026138.1	77.2693	22.564	122.229	13.6485	1.58185
Gga.16992.1.S1_at	SMC6	176.951	38.3099	279.812	85.2638	1.5813
GgaAffx.24646.1.S1_at	SEC63	104.898	6.56881	165.836	32.7558	1.58093
Gga.20081.1.S1_s_at	NP_001012951.1	79.5375	27.6545	125.71	31.1832	1.58051
GgaAffx.12983.1.S1_at	NP_001034405.1	529.124	24.8688	835.845	268.957	1.57968
Gga.3828.1.S1_at	NP_989888.1	117.008	46.5684	184.411	45.6362	1.57605
GgaAffx.1.1.S1_s_at	IKBA_CHICK	130.768	5.34194	206.053	38.4336	1.57571
Gga.6263.2.S1_a_at	424014/LOC424014/similartomethyltransferase24(37.8kD)(3D495)	1136.47	334.742	1787.68	620.135	1.57301
Gga.8786.1.S1_at	LGR4	154.844	10.2044	243.372	10.9757	1.57173
Gga.4454.2.S1_s_at	CALM_CHICK	468.625	262.823	733.772	477.715	1.5658
Gga.19677.1.S1_at	DCUN1D3	90.4191	5.95632	141.572	1.00225	1.56573
Gga.446.1.S1_at	Q9YHW5_CHICK	68.1073	16.4616	106.562	43.5185	1.56462
GgaAffx.12032.1.S1_s_at	CRCM1_CHICK	53.0384	8.11095	82.9435	13.2916	1.56384
Gga.6451.1.S1_a_at	770709/CHCHD7/coiled-coil-helix-coiled-coil-helixdomaincontaining7	70.5235	28.0618	110.152	80.5618	1.56192
Gga.17355.1.S1_at	NP_989819.1	82.7353	25.1887	129.21	16.0698	1.56173
Gga.6823.1.A1_at	NP_001026361.1	72.1687	11.5141	112.617	74.2165	1.56047
Gga.12189.1.S1_s_at	422838/FAM44A/familywithsequencesimilarity44,memberA	117.777	26.8368	183.639	105.785	1.55921
Gga.13175.1.S1_at	EPB41L2	63.8432	42.1972	99.4379	64.9101	1.55753
Gga.13507.1.S1_at	768787/C1orf198/chromosome1openreadingframe198	580.911	6.70617	902.502	21.972	1.5536
Gga.16867.1.S1_s_at	NP_001012847.1	297.637	18.799	461.894	86.1162	1.55187
Gga.17162.1.S1_at	UBE2E1	118.087	11.6401	183.033	47.3288	1.54998
Gga.17774.1.S1_s_at	Q6V1L3_CHICK	108.4	36.3045	167.878	93.8973	1.5487
Gga.8164.1.S1_a_at	RAB13	187.658	0.752508	290.624	123.521	1.54868
Gga.3159.1.S1_s_at	NP_990454.1	82.5081	10.9924	127.646	22.0579	1.54708
GgaAffx.8737.1.S1_at	DLC1	54.4295	5.11212	83.9805	12.6991	1.54292
Gga.17592.1.S1_at	KIF1B	239.259	7.00886	369.145	181.205	1.54287
Gga.8880.1.S1_at	NP_001004412.1	91.6811	4.97037	141.42	1.20926	1.54252
GgaAffx.11404.1.S1_at	NP_001012929.1	705.563	116.374	1086.51	249.125	1.53991
Gga.7412.1.S1_s_at	NP_001026013.1	240.76	12.4035	370.623	139.334	1.53939
GgaAffx.12846.1.S1_at	NP_001025858.1	83.1332	3.94248	127.96	14.3883	1.53922
Gga.3266.1.S1_at	425605/LOC425605/hypotheticalLOC425605	99.445	4.40771	153.035	32.6646	1.53889
Gga.4488.1.S1_at	NP_989962.1	182.232	0.330217	280.083	97.2508	1.53695
Gga.6335.1.S1_at	PDC10_CHICK	103.3	4.4518	158.726	14.1379	1.53654
GgaAffx.11584.1.S1_s_at	NP_001012881.1	79.4446	7.40819	121.998	14.8053	1.53564
Gga.2375.1.S2_at	CTNA2_CHICK	54.5655	37.95	83.7156	49.8506	1.53422
Gga.679.1.S1_at	VLDLR_CHICK	55.5197	33.1186	85.0111	7.94254	1.53119
Gga.895.1.S1_at	S10A6_CHICK	147.562	66.2174	225.928	31.4676	1.53107
Gga.3151.1.S2_at	NP_990189.1	324.005	49.1488	495.333	11.3839	1.52878
Gga.6311.1.S1_at	HEY1	126.036	38.2898	192.407	63.5136	1.52661
Gga.13225.1.S1_at	428366/LOC428366/similartoputativeRINzincfingerprotein	90.7207	6.6008	138.432	26.6944	1.52592
Gga.3402.1.S2_at	NOE1_CHICK	311.18	132.171	474.487	197.792	1.5248
Gga.16606.1.S1_at	ARL4C	172.416	82.5193	262.591	142.918	1.52301
GgaAffx.11412.1.S1_at	NP_001026736.1	69.3263	25.4806	105.528	3.68549	1.5222
Gga.4452.1.S1_at	NRBF2	236.378	24.56	359.693	18.3131	1.52169
GgaAffx.11445.1.S1_at	NP_001012961.1	300.675	64.8348	457.484	134.769	1.52152
Gga.2830.1.S1_at	776660/LOC776660/hypotheticalproteinLOC776660	87.1871	6.37971	132.52	46.7827	1.51995
Gga.5350.1.S1_at	423982/OSGEPL1/O-sialoglycoproteinendopeptidase-like1	90.7117	16.5201	137.855	16.1633	1.5197
Gga.17257.1.S1_at	424111/LOC424111/hypotheticalgenesupportedbyCR391210	172.589	34.7617	261.969	4.7377	1.51788
GgaAffx.24297.1.S1_at	Q9PSC7_CHICK	70.5921	12.6918	107.069	26.7	1.51672
Gga.17521.1.S1_s_at	NP_001006453.1	114.008	55.7802	172.737	75.3994	1.51513
Gga.6977.2.S1_at	DHX36	50.2038	22.2044	76.0389	1.34185	1.5146
Gga.7980.1.S1_at	Q1PS65_CHICK	52.3467	30.6011	79.2818	26.3544	1.51455
Gga.4600.1.S1_a_at	770937/LOC770937/similartoubiquinol-cytochromecreductasecomplex(7.2kD)(ucrc)	859.519	38.742	1301.21	664.794	1.51388
Gga.16468.1.S1_at	Transcribed locus	114.119	34.1355	172.632	114.247	1.51274
GgaAffx.12693.1.S1_at	NP_001006581.1	262.726	4.68324	397.308	25.8024	1.51225
GgaAffx.10046.1.S1_at	MDN1	66.5946	6.08639	100.621	53.8437	1.51095
Gga.10817.1.S1_at	NP_990233.1	877.308	176.475	1325.12	2.08505	1.51044
Gga.2453.1.S1_at	Transcribed locus	133.223	51.8355	201.209	75.0459	1.51031
Gga.17564.1.S1_at	LRRCC1	61.1476	15.4161	92.2949	67.7765	1.50938
Gga.16217.1.S1_s_at	PYRG2_CHICK	83.8568	19.699	126.517	68.1145	1.50873
Gga.4061.2.S1_a_at	HMGB2_CHICK	201.961	86.0281	304.659	8.76065	1.5085
Gga.10988.1.S1_a_at	EFCAB1	62.0515	17.8023	93.5801	12.9563	1.5081
Gga.1242.3.S1_s_at	NP_001034355.1	78.3985	20.5435	118.157	48.378	1.50713
Gga.8272.1.S1_a_at	C1orf151	1331.64	86.951	2006.72	203.249	1.50695
Gga.4700.1.S1_a_at	HRSP12	346.802	56.0601	521.8	17.3027	1.5046
Gga.10677.1.S1_a_at	PTCD2	96.7677	34.2488	145.551	24.6302	1.50413
Gga.17077.1.S1_s_at	SYNE2	91.3407	29.586	137.339	101.577	1.50359
Gga.19239.1.S1_at	ZNF407	136.255	41.6541	204.796	78.3011	1.50303
Gga.2858.1.S1_at	PTEN	141.208	30.8399	212.222	38.1679	1.50291
Gga.13537.1.S1_s_at	Q5ZK22_CHICK	147.338	38.5708	221.078	58.6724	1.50049
Gga.19233.1.S1_s_at	424700/PDE4B/phosphodiesterase4B,cAMP-specific(phosphodiesteraseE4duncehomolog,Drosophila)	87.5788	6.76529	131.356	3.43587	1.49986
Gga.12631.2.S1_a_at	XR_026897.1	120.485	75.7311	180.685	82.8328	1.49965
GgaAffx.12164.1.S1_s_at	DNL4_CHICK	60.4885	4.84893	90.6968	15.8877	1.49941
GgaAffx.11575.1.S1_s_at	HEBP1_CHICK	72.1297	7.46511	107.986	27.5339	1.49711
Gga.7556.1.S1_at	CLN6	53.0904	7.37344	79.4548	7.30529	1.4966
Gga.13115.1.S1_at	TMEM62	59.5592	2.56148	89.132	19.946	1.49653
Gga.4867.1.S1_a_at	TXNL5	536.031	297.405	802.115	60.7715	1.4964
